# Supplementary material for: The Epigenetic Regulatory Protein CBX2 Promotes mTORC1 Signalling and Inhibits DREAM Complex Activity to Drive Breast Cancer Cell Growth
Source: Cancers (Basel). 2022 Jul 18;14(14):3491. doi: 10.3390/cancers14143491 (PMC9321755; doi:10.3390/cancers14143491)
Supplement: Supplementary file 1 [file cancers-14-03491-s001.zip]

Archive with 1 entries (1 files):
- cancers-1799272-supplementary.pdf
